# Supplementary material for: Three new species of the genus Chilocorellus Miyatake (Coleoptera, Coccinellidae, Sticholotidini) from the Philippines
Source: Zookeys. 2020 Jun 1;937:115–27. doi: 10.3897/zookeys.937.50139 (PMC7285854; doi:10.3897/zookeys.937.50139)
Supplement: XML Treatment for Chilocorellus [file zookeys.937.50139-treatment1.xml]

<!DOCTYPE tp:taxon-treatment
  PUBLIC "-//TaxonX//DTD Taxonomic Treatment Publishing DTD v0 20100105//EN" "tax-treatment-NSO.dtd">
<tp:taxon-treatment xmlns:tp="http://www.plazi.org/taxpub"><tp:treatment-meta><kwd-group><label>Taxon classification</label><kwd><named-content xmlns:xlink="http://www.w3.org/1999/xlink" content-type="kingdom">Animalia</named-content></kwd><kwd><named-content xmlns:xlink="http://www.w3.org/1999/xlink" content-type="order">Coleoptera</named-content></kwd><kwd><named-content xmlns:xlink="http://www.w3.org/1999/xlink" content-type="family">Coccinellidae</named-content></kwd></kwd-group><mixed-citation publication-type="journal"><person-group><name><surname>Zhang</surname><given-names>Xiaoning</given-names></name><name><surname>Liang</surname><given-names>Xinyue</given-names></name><name><surname>Chen</surname><given-names>Xiaosheng</given-names></name><name><surname>Wang</surname><given-names>Xingmin</given-names></name></person-group><article-title>Three new species of the genus <italic><tp:taxon-name><tp:taxon-name-part taxon-name-part-type="genus" reg="Chilocorellus">Chilocorellus</tp:taxon-name-part></tp:taxon-name></italic> Miyatake (<tp:taxon-name><tp:taxon-name-part taxon-name-part-type="order">Coleoptera</tp:taxon-name-part></tp:taxon-name>, <tp:taxon-name><tp:taxon-name-part taxon-name-part-type="family">Coccinellidae</tp:taxon-name-part></tp:taxon-name>, <tp:taxon-name><tp:taxon-name-part taxon-name-part-type="tribe">Sticholotidini</tp:taxon-name-part></tp:taxon-name>) from the Philippines</article-title><source>Zookeys</source><day>01</day><month>6</month><year>2020</year><volume>937</volume><fpage>115</fpage><lpage>127</lpage><pub-id pub-id-type="doi">10.3897/zookeys.937.50139</pub-id></mixed-citation></tp:treatment-meta><tp:nomenclature><label>Genus</label><tp:taxon-name><object-id xmlns:xlink="http://www.w3.org/1999/xlink" content-type="arpha" xlink:type="simple">78EDFD52-141E-5A14-BE89-82EDFE2EC1D6</object-id>
            <tp:taxon-name-part taxon-name-part-type="genus" reg="Chilocorellus">Chilocorellus</tp:taxon-name-part>
          </tp:taxon-name><tp:taxon-authority>Miyatake, 1994</tp:taxon-authority></tp:nomenclature><tp:treatment-sec sec-type="type species" id="SECID0E3NAC"><title>Type species.</title><p><italic><tp:taxon-name><tp:taxon-name-part taxon-name-part-type="genus" reg="Chilocorellus">Chilocorellus</tp:taxon-name-part> <tp:taxon-name-part taxon-name-part-type="species" reg="luzonicus">luzonicus</tp:taxon-name-part></tp:taxon-name></italic> Miyatake, 1994.</p></tp:treatment-sec><tp:treatment-sec sec-type="diagnosis" id="SECID0ENOAC"><title>Diagnosis.</title><p><italic><tp:taxon-name><tp:taxon-name-part taxon-name-part-type="genus" reg="Chilocorellus">Chilocorellus</tp:taxon-name-part></tp:taxon-name></italic> is similar to <italic><tp:taxon-name><tp:taxon-name-part taxon-name-part-type="genus" reg="Synonychimorpha">Synonychimorpha</tp:taxon-name-part></tp:taxon-name></italic> Miyatake, 1994 in general appearance, with body rounded and glabrous; dorsal surface predominantly yellowish, elytral epipleuron broad (Fig. <xref ref-type="fig" rid="F1">1a–c</xref>); antenna with 11-antennomeres, long, antennal club distinctly 3-antennomeres, terminal antennomere elongate, and apically distinctly pointed (Fig. <xref ref-type="fig" rid="F1">1d, f</xref>). It can be distinguished from <italic><tp:taxon-name><tp:taxon-name-part taxon-name-part-type="genus" reg="Synonychimorpha">Synonychimorpha</tp:taxon-name-part></tp:taxon-name></italic> by its prosternal process in the form of an approximately ovoid prominence without carinae (Fig. <xref ref-type="fig" rid="F1">1l</xref>). In <italic><tp:taxon-name><tp:taxon-name-part taxon-name-part-type="genus" reg="Synonychimorpha">Synonychimorpha</tp:taxon-name-part></tp:taxon-name></italic>, prosternal process is square.</p><fig id="F1" position="float" orientation="portrait"><object-id xmlns:xlink="http://www.w3.org/1999/xlink" content-type="doi" xlink:type="simple">10.3897/zookeys.937.50139.figure1</object-id><object-id xmlns:xlink="http://www.w3.org/1999/xlink" content-type="arpha" xlink:type="simple">9718C176-6305-5AF4-962B-46EED2A62D92</object-id><label>Figure 1.</label><caption><p><italic><tp:taxon-name><tp:taxon-name-part taxon-name-part-type="genus" reg="Chilocorellus">Chilocorellus</tp:taxon-name-part> <tp:taxon-name-part taxon-name-part-type="species" reg="uncinacanthus">uncinacanthus</tp:taxon-name-part></tp:taxon-name></italic> sp. nov. <bold>a</bold> dorsal habitus <bold>b</bold> lateral habitus <bold>c</bold> frontal habitus <bold>d</bold> head, ventral <bold>e</bold> head, ventral <bold>f</bold> antenna <bold>g</bold> labrum <bold>h</bold> left mandible <bold>i</bold> right mandible <bold>j</bold> maxilla <bold>k</bold> labium <bold>l</bold> prothorax, ventral <bold>m</bold> mesoventrite and metaventrite <bold>n</bold> metendosternite <bold>o</bold> front leg <bold>p</bold> mid leg <bold>q</bold> hind leg <bold>r-1</bold> male abdomen <bold>r-2</bold> male terminalia <bold>s</bold> female abdomen <bold>t</bold> tegmen, ventral view <bold>u</bold> tegmen, lateral view <bold>v</bold> penis, lateral <bold>w</bold> apex of penis <bold>x</bold> female genitalia (ovipositor). Scale bars: 0.5 mm (<bold>a–c, l–m, o–v</bold>) ; 0.2 mm (<bold>d–f, j, n, x</bold>); 0.1 mm (<bold>g–i, k</bold>); 0.05 mm (<bold>w</bold>).</p></caption><graphic xmlns:xlink="http://www.w3.org/1999/xlink" xlink:href="zookeys-937-115-g001.jpg" position="float" orientation="portrait" xlink:type="simple" id="oo_416382.jpg"><uri content-type="original_file" xlink:type="simple">https://binary.pensoft.net/fig/416382</uri></graphic></fig></tp:treatment-sec><tp:treatment-sec sec-type="description" id="SECID0EOCAE"><title>Description.</title><p>Body rounded, moderately to strongly convex, sub-hemispherical; dorsal surface apparently glabrous (Fig. <xref ref-type="fig" rid="F1">1a–c</xref>).</p><p>Head strongly hypognathous and small (Fig. <xref ref-type="fig" rid="F1">1c, d</xref>). Frons wide and flat with punctate (Fig. <xref ref-type="fig" rid="F1">1d</xref>). Clypeus short and transverse with anterior margin emarginate medially (Fig. <xref ref-type="fig" rid="F1">1e</xref>). Eyes large, coarsely faceted, inner eye canthus absent (Fig. <xref ref-type="fig" rid="F1">1c, d</xref>). Antennae with eleven antennomeres, scape and pedicel robust, scape elongate and curved near base, pedicel approximately as broad as scape; flagellum with nine antennomeres, antennomeres 3–5 slender, antennomeres 6–8 subequal in length and width; three terminal antennomeres comparatively wider than other antennomeres, forming a fusiform club with setae (Fig. <xref ref-type="fig" rid="F1">1d, f</xref>). Labrum transverse, rounded anteriorly and covered with long dense setae (Fig. <xref ref-type="fig" rid="F1">1g</xref>). Mandible subtriangular with two apical teeth, sharp and smooth; the two parts of mandibles asymmetrical, mola normal with two molar teeth on the left and one molar tooth on the right (Fig. <xref ref-type="fig" rid="F1">1h, i</xref>). Maxillary palp with four palpomeres, palpomere 1 small, palpomere 2 geniculate and at least two times as long as wide, palpomere 3 obviously short, terminal one slender and sharp, with strong obliquely truncated apex (Fig. <xref ref-type="fig" rid="F1">1j</xref>). Labial palp with three palpomeres, palpomere 1 tiny, palpomere 2 robust, terminal palpomere slender with setae, strongly conical, pointed apically; ligula membranous; insertion of labial palps visible ventrally on prementum; mentum trapezoidal, distinctly narrowed basally (Fig. <xref ref-type="fig" rid="F1">1k</xref>). Pronotum moderately transverse, broadly arcuate in both of frontal and lateral view, anterior margin emarginate; hind margin rounded; lateral margin rounded; not conspicuously angulate (Fig. <xref ref-type="fig" rid="F1">1a–c</xref>). Scutellar shield triangular (Fig. <xref ref-type="fig" rid="F1">1a, c</xref>). Elytra with prominent humeral angles, convex, anterior margin almost equal in width to hind margin of pronotum, lateral margins rounded, broadly explanate; dorsal surface glabrous, with dense and similar-sized punctation (Fig. <xref ref-type="fig" rid="F1">1a–c</xref>). Elytral epipleuron broad and gently complete apically, approximately 1/4 width of elytra. Hind wings well developed (Fig. <xref ref-type="fig" rid="F1">1a, b</xref>). Prosternum T-shaped, with golden pubescence and inconspicuous punctures; prosternal process significantly narrower than the transverse procoxa, prosternal carina absent; hypomeron broad without foveate (Fig. <xref ref-type="fig" rid="F1">1l</xref>). Meso- and metaventral processes broad, as wide as midcoxal diameter, with golden pubescence and inconspicuous punctures; metaventral postcoxal lines angled at the middle joint and complete (Fig. <xref ref-type="fig" rid="F1">1m</xref>). Metendosternite stalk distinctly shorter (0.5 or less) than broad, tendons widely separated and placed near apices of arms (Figs <xref ref-type="fig" rid="F1">1n</xref>, <xref ref-type="fig" rid="F2">2n</xref>, <xref ref-type="fig" rid="F3">3n</xref>). Legs robust with dense pubescence; pro and hind coxae transverse but mid coxae oval; trochanter sub-triangular, robust; femora thick, as long as tibia, but tibia slender, half as wide as femora; tarsi with four tarsomeres, tarsomere 3 minute, tarsomere 4 slender, longer than other tarsomeres; claws bidentate with two teeth (Fig. <xref ref-type="fig" rid="F1">1o–q</xref>). Abdomen with five ventrites; ventrite 1 slightly longer than ventrite 2, abdominal postcoxal lines incomplete, not recurved reaching the hind margin of ventrite 1; ventrites 2–4 sub-equal in length; ventrite 5 longer than ventrite 4, with hind margin rounded (Fig. <xref ref-type="fig" rid="F1">1r–1</xref>, s). Segment VIII, hind margin of male sternite emarginate and hind margin of female sternite rounded; tergite with hind margin rounded (Fig. <xref ref-type="fig" rid="F1">1r–1</xref>, s). Male terminalia, sternite IX and X sclerotized, with hind margin rounded (Fig. <xref ref-type="fig" rid="F1">1r</xref>–<xref ref-type="fig" rid="F2">2</xref>). Male genitalia: tegmen slender and symmetrical, basal piece membranous; tegminal strut T-shaped and widened apically; penis guide slender in ventral and lateral views, parameres slender, setose at apex. Penis slender and long, curved; penis capsule asymmetrical, inner arm developed, outer arm reduced; the front part and apex of penis tubular with teeth (Fig. <xref ref-type="fig" rid="F1">1t, u</xref>). Female genitalia: coxites triangular, setose apically; styli conspicuous (Fig. <xref ref-type="fig" rid="F1">1x</xref>).</p></tp:treatment-sec><tp:treatment-sec sec-type="distribution" id="SECID0E5FAE"><title>Distribution.</title><p>China, Indonesia, Laos, Philippines (Fig. <xref ref-type="fig" rid="F4">4</xref>).</p></tp:treatment-sec><tp:treatment-sec><!--Section generated to contain objects referenced in tp:taxon-treatment.--><fig id="F2" position="float" orientation="portrait"><object-id xmlns:xlink="http://www.w3.org/1999/xlink" content-type="doi" xlink:type="simple">10.3897/zookeys.937.50139.figure2</object-id><object-id xmlns:xlink="http://www.w3.org/1999/xlink" content-type="arpha" xlink:type="simple">82DD065E-F410-5B05-A903-523FBAE3DBB5</object-id><label>Figure 2.</label><caption><p><italic><tp:taxon-name><tp:taxon-name-part taxon-name-part-type="genus" reg="Chilocorellus">Chilocorellus</tp:taxon-name-part> <tp:taxon-name-part taxon-name-part-type="species" reg="denspinulifer">denspinulifer</tp:taxon-name-part></tp:taxon-name></italic> sp. nov. <bold>a</bold> dorsal habitus <bold>b</bold> lateral habitus <bold>c</bold> frontal habitus <bold>d</bold> head, ventral <bold>f</bold> antenna <bold>g</bold> labrum <bold>h</bold> left mandible <bold>i</bold> right mandible <bold>j</bold> maxilla <bold>k</bold> labium <bold>l</bold> prothorax, ventral <bold>m</bold> mesoventrite and metaventrite <bold>n</bold> metendosternite <bold>o</bold> front leg <bold>p</bold> mid leg <bold>q</bold> hind leg <bold>r</bold> male abdomen <bold>s</bold> female abdomen <bold>t</bold> tegmen, ventral view <bold>u</bold> tegmen, lateral view <bold>v</bold> penis, lateral <bold>w</bold> apex of penis <bold>x</bold> female genitalia (ovipositor). Scale bars: 0.5 mm (<bold>a–c, m, r–s, v)</bold>; 0.2 mm (<bold>d, l, n–q, t–u; f</bold>), 0.1 mm (<bold>h–k, x</bold>); 0.05 mm (<bold>g, w</bold>).</p></caption><graphic xmlns:xlink="http://www.w3.org/1999/xlink" xlink:href="zookeys-937-115-g002.jpg" position="float" orientation="portrait" xlink:type="simple" id="oo_416383.jpg"><uri content-type="original_file" xlink:type="simple">https://binary.pensoft.net/fig/416383</uri></graphic></fig><fig id="F3" position="float" orientation="portrait"><object-id xmlns:xlink="http://www.w3.org/1999/xlink" content-type="doi" xlink:type="simple">10.3897/zookeys.937.50139.figure3</object-id><object-id xmlns:xlink="http://www.w3.org/1999/xlink" content-type="arpha" xlink:type="simple">E95E67AD-D073-52A7-968A-96EF720BE814</object-id><label>Figure 3.</label><caption><p><italic><tp:taxon-name><tp:taxon-name-part taxon-name-part-type="genus" reg="Chilocorellus">Chilocorellus</tp:taxon-name-part> <tp:taxon-name-part taxon-name-part-type="species" reg="fistulachaetodontus">fistulachaetodontus</tp:taxon-name-part></tp:taxon-name></italic> sp. nov. <bold>a</bold> dorsal habitus <bold>b</bold> lateral habitus <bold>c</bold> frontal habitus <bold>d</bold> head, ventral <bold>e</bold> head, ventral <bold>f</bold> antenna <bold>g</bold> labrum <bold>h</bold> left mandible <bold>i</bold> right mandible <bold>j</bold> maxilla <bold>k</bold> labium <bold>l</bold> prothorax, ventral <bold>m</bold> mesoventrite and metaventrite <bold>n</bold> metendosternite <bold>o</bold> front leg <bold>p</bold> mid leg <bold>q</bold> hind leg <bold>r</bold> male abdomen <bold>s</bold> female abdomen <bold>t</bold> tegmen, ventral view <bold>u</bold> tegmen, lateral view <bold>v</bold> penis, lateral <bold>w</bold> apex of penis <bold>x</bold> female genitalia (ovipositor). Scale bars: 0.5 mm (<bold>a–c, m, r–s</bold>); 0.2 mm (<bold>d–e, l, n–q, t–v</bold>); 0.1 mm (<bold>f, j–k, x</bold>); 0.05 mm (<bold>g, h–i, w</bold>).</p></caption><graphic xmlns:xlink="http://www.w3.org/1999/xlink" xlink:href="zookeys-937-115-g003.jpg" position="float" orientation="portrait" xlink:type="simple" id="oo_416384.jpg"><uri content-type="original_file" xlink:type="simple">https://binary.pensoft.net/fig/416384</uri></graphic></fig><fig id="F4" position="float" orientation="portrait"><object-id xmlns:xlink="http://www.w3.org/1999/xlink" content-type="doi" xlink:type="simple">10.3897/zookeys.937.50139.figure4</object-id><object-id xmlns:xlink="http://www.w3.org/1999/xlink" content-type="arpha" xlink:type="simple">A788C850-DB1E-5281-B27F-5A7E42E82913</object-id><label>Figure 4.</label><caption><p>Distribution map. <italic><tp:taxon-name><tp:taxon-name-part taxon-name-part-type="genus" reg="Chilocorellus">C.</tp:taxon-name-part> <tp:taxon-name-part taxon-name-part-type="species" reg="luzonicus">luzonicus</tp:taxon-name-part></tp:taxon-name></italic> Miyatake, 1994 (♦); <italic><tp:taxon-name><tp:taxon-name-part taxon-name-part-type="genus" reg="Chilocorellus">C.</tp:taxon-name-part> <tp:taxon-name-part taxon-name-part-type="species" reg="quadrimaculatus">quadrimaculatus</tp:taxon-name-part></tp:taxon-name></italic> Wang &amp; Ren, 2010 (★); <italic><tp:taxon-name><tp:taxon-name-part taxon-name-part-type="genus" reg="Chilocorellus">C.</tp:taxon-name-part> <tp:taxon-name-part taxon-name-part-type="species" reg="protuberans">protuberans</tp:taxon-name-part></tp:taxon-name></italic> Wang &amp; Ren, 2010 (●); <italic><tp:taxon-name><tp:taxon-name-part taxon-name-part-type="genus" reg="Chilocorellus">C.</tp:taxon-name-part> <tp:taxon-name-part taxon-name-part-type="species" reg="tenuous">tenuous</tp:taxon-name-part></tp:taxon-name></italic> Wang &amp; Ren, 2010 (■); <italic><tp:taxon-name><tp:taxon-name-part taxon-name-part-type="genus" reg="Chilocorellus">C.</tp:taxon-name-part> <tp:taxon-name-part taxon-name-part-type="species" reg="seleuyensis">seleuyensis</tp:taxon-name-part></tp:taxon-name></italic> Wang &amp; Ren, 2011 (▲); <italic><tp:taxon-name><tp:taxon-name-part taxon-name-part-type="genus" reg="Chilocorellus">C.</tp:taxon-name-part> <tp:taxon-name-part taxon-name-part-type="species" reg="uncinacanthus">uncinacanthus</tp:taxon-name-part></tp:taxon-name></italic> Zhang et Wang, sp. nov. (▲); <italic><tp:taxon-name><tp:taxon-name-part taxon-name-part-type="genus" reg="Chilocorellus">C.</tp:taxon-name-part> <tp:taxon-name-part taxon-name-part-type="species" reg="denspinulifer">denspinulifer</tp:taxon-name-part></tp:taxon-name></italic> Zhang et Wang, sp. nov. (●); <italic><tp:taxon-name><tp:taxon-name-part taxon-name-part-type="genus" reg="Chilocorellus">C.</tp:taxon-name-part> <tp:taxon-name-part taxon-name-part-type="species" reg="fistulachaetodontus">fistulachaetodontus</tp:taxon-name-part></tp:taxon-name></italic> Zhang et Wang, sp. nov. (■).</p></caption><graphic xmlns:xlink="http://www.w3.org/1999/xlink" xlink:href="zookeys-937-115-g004.jpg" position="float" orientation="portrait" xlink:type="simple" id="oo_416385.jpg"><uri content-type="original_file" xlink:type="simple">https://binary.pensoft.net/fig/416385</uri></graphic></fig></tp:treatment-sec></tp:taxon-treatment>
