# Supplementary material for: Three new species of the genus Chilocorellus Miyatake (Coleoptera, Coccinellidae, Sticholotidini) from the Philippines
Source: Zookeys. 2020 Jun 1;937:115–27. doi: 10.3897/zookeys.937.50139 (PMC7285854; doi:10.3897/zookeys.937.50139)
Supplement: XML Treatment for Chilocorellus uncinacanthus [file zookeys.937.50139-treatment2.xml]

<!DOCTYPE tp:taxon-treatment
  PUBLIC "-//TaxonX//DTD Taxonomic Treatment Publishing DTD v0 20100105//EN" "tax-treatment-NSO.dtd">
<tp:taxon-treatment xmlns:tp="http://www.plazi.org/taxpub"><tp:treatment-meta><kwd-group><label>Taxon classification</label><kwd><named-content xmlns:xlink="http://www.w3.org/1999/xlink" content-type="kingdom">Animalia</named-content></kwd><kwd><named-content xmlns:xlink="http://www.w3.org/1999/xlink" content-type="order">Coleoptera</named-content></kwd><kwd><named-content xmlns:xlink="http://www.w3.org/1999/xlink" content-type="family">Coccinellidae</named-content></kwd></kwd-group><mixed-citation publication-type="journal"><person-group><name><surname>Zhang</surname><given-names>Xiaoning</given-names></name><name><surname>Liang</surname><given-names>Xinyue</given-names></name><name><surname>Chen</surname><given-names>Xiaosheng</given-names></name><name><surname>Wang</surname><given-names>Xingmin</given-names></name></person-group><article-title>Three new species of the genus <italic><tp:taxon-name><tp:taxon-name-part taxon-name-part-type="genus" reg="Chilocorellus">Chilocorellus</tp:taxon-name-part></tp:taxon-name></italic> Miyatake (<tp:taxon-name><tp:taxon-name-part taxon-name-part-type="order">Coleoptera</tp:taxon-name-part></tp:taxon-name>, <tp:taxon-name><tp:taxon-name-part taxon-name-part-type="family">Coccinellidae</tp:taxon-name-part></tp:taxon-name>, <tp:taxon-name><tp:taxon-name-part taxon-name-part-type="tribe">Sticholotidini</tp:taxon-name-part></tp:taxon-name>) from the Philippines</article-title><source>Zookeys</source><day>01</day><month>6</month><year>2020</year><volume>937</volume><fpage>115</fpage><lpage>127</lpage><pub-id pub-id-type="doi">10.3897/zookeys.937.50139</pub-id></mixed-citation></tp:treatment-meta><tp:nomenclature><tp:taxon-name><object-id xmlns:xlink="http://www.w3.org/1999/xlink" content-type="arpha" xlink:type="simple">3258409F-257C-55C6-9487-A7985C293A3D</object-id>
            <tp:taxon-name-part taxon-name-part-type="genus" reg="Chilocorellus">Chilocorellus</tp:taxon-name-part>
            <tp:taxon-name-part taxon-name-part-type="species" reg="uncinacanthus">uncinacanthus</tp:taxon-name-part>
            <object-id xmlns:xlink="http://www.w3.org/1999/xlink" content-type="zoobank" xlink:type="simple">http://zoobank.org/7D8DFD2B-33EC-4F08-85FF-B42D484E628C</object-id>
          </tp:taxon-name><tp:taxon-authority>Zhang &amp; Wang</tp:taxon-authority><tp:taxon-status xmlns:xlink="http://www.w3.org/1999/xlink" xlink:type="simple">sp. nov.</tp:taxon-status><xref ref-type="fig" rid="F1">Figures 1</xref><xref ref-type="fig" rid="F4">, 4</xref></tp:nomenclature><tp:treatment-sec sec-type="Holotype" id="SECID0EZHAE"><title>Holotype.</title><p>Philippines: 1 male, CNHM Philippines Zool. Exped. (1946–47) F. G. Werner leg., E. slope Mt. Mckinley, Davao Province, MINDANAO Elev. 6800 ft., 25 Aug. 1946 Lot #26, beating.</p></tp:treatment-sec><tp:treatment-sec sec-type="Paratypes" id="SECID0E5HAE"><title>Paratypes.</title><p>1 female, CNHM Philippines Zool. Exped. (1946–47) H. Hoogstraal leg.; Lake Linau, E. slope Mt. Apo, Davao Province, MINDANAO Elev. 7900 ft., mossy forest. 2 Nov. 1946. 1 female, CNHM Philippines Zool. Exped. (1946–47) H. Hoogstraal leg.; Baclayan, E. slope of Mt. Apo, Davao Province., MINDANAO Elev. 6500 ft., original forest. Nov. 1946. 1 female, CNHM Philippines Zool. Exped. (1946–47) H. Hoogstraal leg.; Lake Linau, E. slope Mt. Mckinley, Davao Province, MINDANAO Elev. 7900 ft. stunted mossy forest, 11 Jun. 1946.</p></tp:treatment-sec><tp:treatment-sec sec-type="diagnosis" id="SECID0EDIAE"><title>Diagnosis.</title><p>This species is similar to <italic><tp:taxon-name><tp:taxon-name-part taxon-name-part-type="genus" reg="Chilocorellus">C.</tp:taxon-name-part> <tp:taxon-name-part taxon-name-part-type="species" reg="﻿protuberans">﻿protuberans</tp:taxon-name-part></tp:taxon-name></italic>, <italic><tp:taxon-name><tp:taxon-name-part taxon-name-part-type="genus" reg="Chilocorellus">C.</tp:taxon-name-part> <tp:taxon-name-part taxon-name-part-type="species" reg="﻿tenuous">﻿tenuous</tp:taxon-name-part></tp:taxon-name></italic>, and <italic><tp:taxon-name><tp:taxon-name-part taxon-name-part-type="genus" reg="Chilocorellus">C.</tp:taxon-name-part> <tp:taxon-name-part taxon-name-part-type="species" reg="seleuyensis">seleuyensis</tp:taxon-name-part></tp:taxon-name></italic> in general appearance (e.g., the elytra yellow without any spots and broad), but can be distinguished from them by the anterior part and apex of penis hatchet-shaped with irregularly serrated coupled teeth. In <italic><tp:taxon-name><tp:taxon-name-part taxon-name-part-type="genus" reg="Chilocorellus">C.</tp:taxon-name-part> <tp:taxon-name-part taxon-name-part-type="species" reg="protuberans">protuberans</tp:taxon-name-part></tp:taxon-name></italic>﻿, the penis is long and slender, with a large penis capsule and apex of penis is curved, with many small teeth. In <italic><tp:taxon-name><tp:taxon-name-part taxon-name-part-type="genus" reg="Chilocorellus">C.</tp:taxon-name-part> <tp:taxon-name-part taxon-name-part-type="species" reg="﻿tenuous">﻿tenuous</tp:taxon-name-part></tp:taxon-name></italic>﻿, penis is very long and slender and apex of penis has many large teeth. In <italic><tp:taxon-name><tp:taxon-name-part taxon-name-part-type="genus" reg="Chilocorellus">C.</tp:taxon-name-part> <tp:taxon-name-part taxon-name-part-type="species" reg="﻿seleuyensis">﻿seleuyensis</tp:taxon-name-part></tp:taxon-name></italic>, penis is longer than in other species and apex of penis is partly membranous, with many small teeth.</p></tp:treatment-sec><tp:treatment-sec sec-type="description" id="SECID0ELKAE"><title>Description.</title><p><abbrev xmlns:xlink="http://www.w3.org/1999/xlink" xlink:title="total length" id="ABBRID0ERKAE" xlink:type="simple">TL</abbrev>: 3.26–3.30 mm, TW: 2.87–3.02 mm, <abbrev xmlns:xlink="http://www.w3.org/1999/xlink" xlink:title="height" id="ABBRID0EVKAE" xlink:type="simple">TH</abbrev>: 1.29–1.40 mm, <abbrev xmlns:xlink="http://www.w3.org/1999/xlink" xlink:title="total length" id="ABBRID0EZKAE" xlink:type="simple">TL</abbrev>/TW: 1.09–1.14; <abbrev xmlns:xlink="http://www.w3.org/1999/xlink" xlink:title="pronotal length" id="ABBRID0E4KAE" xlink:type="simple">PL</abbrev>/<abbrev xmlns:xlink="http://www.w3.org/1999/xlink" xlink:title="pronotal width" id="ABBRID0EBLAE" xlink:type="simple">PW</abbrev>: 0.23–0.24; <abbrev xmlns:xlink="http://www.w3.org/1999/xlink" xlink:title="elytral length" id="ABBRID0EFLAE" xlink:type="simple">EL</abbrev>/EW: 0.86–0.98 <abbrev xmlns:xlink="http://www.w3.org/1999/xlink" xlink:title="head width" id="ABBRID0EJLAE" xlink:type="simple">HW</abbrev>/<abbrev xmlns:xlink="http://www.w3.org/1999/xlink" xlink:title="pronotal width" id="ABBRID0ENLAE" xlink:type="simple">PW</abbrev>: 0.55–0.58; <abbrev xmlns:xlink="http://www.w3.org/1999/xlink" xlink:title="pronotal width" id="ABBRID0ERLAE" xlink:type="simple">PW</abbrev>/TW: 0.54–0.55; <abbrev xmlns:xlink="http://www.w3.org/1999/xlink" xlink:title="head width" id="ABBRID0EVLAE" xlink:type="simple">HW</abbrev>/TW: 0.30–0.32; <abbrev xmlns:xlink="http://www.w3.org/1999/xlink" xlink:title="eyes width" id="ABBRID0EZLAE" xlink:type="simple">Eye W</abbrev>/<abbrev xmlns:xlink="http://www.w3.org/1999/xlink" xlink:title="head width" id="ABBRID0E4LAE" xlink:type="simple">HW</abbrev>: 0.5–0.57.</p><p>Head yellow, with eyes silvery gray. Pronotum, scutellar shield, and elytra yellow, with small dense punctures. Underside yellow, except mesoventrite and metaventrite yellowish brown.</p><p>Body oval, moderately convex (Fig. <xref ref-type="fig" rid="F1">1b, c</xref>). Head small, 0.3 times elytral width (<abbrev xmlns:xlink="http://www.w3.org/1999/xlink" xlink:title="head width" id="ABBRID0EIMAE" xlink:type="simple">HW</abbrev>/TW = 1:3.2) with sparse pubescence. Eyes oval, widest interocular distance 0.54 times head width (eye W/<abbrev xmlns:xlink="http://www.w3.org/1999/xlink" xlink:title="head width" id="ABBRID0EMMAE" xlink:type="simple">HW</abbrev> = 1:1.87). Frons broad with irregular transparent spots, punctures uniform and dense (Fig. <xref ref-type="fig" rid="F1">1c, d</xref>).</p><p>Pronotum 0.55 times elytral width (<abbrev xmlns:xlink="http://www.w3.org/1999/xlink" xlink:title="pronotal width" id="ABBRID0EWMAE" xlink:type="simple">PW</abbrev>/TW = 1: 1.83), moderately transverse, with irregular transparent spots, punctures uniform and dense (Fig. <xref ref-type="fig" rid="F1">1c</xref>). Elytra with transparent humeral angles, punctures uniform and dense (Fig. <xref ref-type="fig" rid="F1">1a–c</xref>). Male genitalia (Fig. <xref ref-type="fig" rid="F1">1t–w</xref>): penis guide in lateral view wide at base and uniformly narrowing to pointed apex; parameres distinctly longer than penis guide, uniformly slender with densely distributed long setae apically (Fig. <xref ref-type="fig" rid="F1">1t, u</xref>); penis tubular, extremely long, curved; flabellate part of penis capsule very broad, anterior part and apex of penis hatchet-shaped with irregularly serrated coupled teeth (Fig. <xref ref-type="fig" rid="F1">1v, w</xref>).</p></tp:treatment-sec><tp:treatment-sec sec-type="distribution" id="SECID0EONAE"><title>Distribution.</title><p>Philippines (Davao).</p></tp:treatment-sec><tp:treatment-sec sec-type="etymology" id="SECID0ETNAE"><title>Etymology.</title><p>The name <italic>uncinacanthus</italic> is composed of the Latin word <italic>uncin</italic>, which refers to the anterior part of uncinate penis and <italic>acantha</italic>, referring to the anterior part and apex of the penis.</p></tp:treatment-sec><tp:treatment-sec><!--Section generated to contain objects referenced in tp:taxon-treatment.--><fig id="F1" position="float" orientation="portrait"><object-id xmlns:xlink="http://www.w3.org/1999/xlink" content-type="doi" xlink:type="simple">10.3897/zookeys.937.50139.figure1</object-id><object-id xmlns:xlink="http://www.w3.org/1999/xlink" content-type="arpha" xlink:type="simple">9718C176-6305-5AF4-962B-46EED2A62D92</object-id><label>Figure 1.</label><caption><p><italic><tp:taxon-name><tp:taxon-name-part taxon-name-part-type="genus" reg="Chilocorellus">Chilocorellus</tp:taxon-name-part> <tp:taxon-name-part taxon-name-part-type="species" reg="uncinacanthus">uncinacanthus</tp:taxon-name-part></tp:taxon-name></italic> sp. nov. <bold>a</bold> dorsal habitus <bold>b</bold> lateral habitus <bold>c</bold> frontal habitus <bold>d</bold> head, ventral <bold>e</bold> head, ventral <bold>f</bold> antenna <bold>g</bold> labrum <bold>h</bold> left mandible <bold>i</bold> right mandible <bold>j</bold> maxilla <bold>k</bold> labium <bold>l</bold> prothorax, ventral <bold>m</bold> mesoventrite and metaventrite <bold>n</bold> metendosternite <bold>o</bold> front leg <bold>p</bold> mid leg <bold>q</bold> hind leg <bold>r-1</bold> male abdomen <bold>r-2</bold> male terminalia <bold>s</bold> female abdomen <bold>t</bold> tegmen, ventral view <bold>u</bold> tegmen, lateral view <bold>v</bold> penis, lateral <bold>w</bold> apex of penis <bold>x</bold> female genitalia (ovipositor). Scale bars: 0.5 mm (<bold>a–c, l–m, o–v</bold>) ; 0.2 mm (<bold>d–f, j, n, x</bold>); 0.1 mm (<bold>g–i, k</bold>); 0.05 mm (<bold>w</bold>).</p></caption><graphic xmlns:xlink="http://www.w3.org/1999/xlink" xlink:href="zookeys-937-115-g001.jpg" position="float" orientation="portrait" xlink:type="simple" id="oo_416382.jpg"><uri content-type="original_file" xlink:type="simple">https://binary.pensoft.net/fig/416382</uri></graphic></fig><fig id="F4" position="float" orientation="portrait"><object-id xmlns:xlink="http://www.w3.org/1999/xlink" content-type="doi" xlink:type="simple">10.3897/zookeys.937.50139.figure4</object-id><object-id xmlns:xlink="http://www.w3.org/1999/xlink" content-type="arpha" xlink:type="simple">A788C850-DB1E-5281-B27F-5A7E42E82913</object-id><label>Figure 4.</label><caption><p>Distribution map. <italic><tp:taxon-name><tp:taxon-name-part taxon-name-part-type="genus" reg="Chilocorellus">C.</tp:taxon-name-part> <tp:taxon-name-part taxon-name-part-type="species" reg="luzonicus">luzonicus</tp:taxon-name-part></tp:taxon-name></italic> Miyatake, 1994 (♦); <italic><tp:taxon-name><tp:taxon-name-part taxon-name-part-type="genus" reg="Chilocorellus">C.</tp:taxon-name-part> <tp:taxon-name-part taxon-name-part-type="species" reg="quadrimaculatus">quadrimaculatus</tp:taxon-name-part></tp:taxon-name></italic> Wang &amp; Ren, 2010 (★); <italic><tp:taxon-name><tp:taxon-name-part taxon-name-part-type="genus" reg="Chilocorellus">C.</tp:taxon-name-part> <tp:taxon-name-part taxon-name-part-type="species" reg="protuberans">protuberans</tp:taxon-name-part></tp:taxon-name></italic> Wang &amp; Ren, 2010 (●); <italic><tp:taxon-name><tp:taxon-name-part taxon-name-part-type="genus" reg="Chilocorellus">C.</tp:taxon-name-part> <tp:taxon-name-part taxon-name-part-type="species" reg="tenuous">tenuous</tp:taxon-name-part></tp:taxon-name></italic> Wang &amp; Ren, 2010 (■); <italic><tp:taxon-name><tp:taxon-name-part taxon-name-part-type="genus" reg="Chilocorellus">C.</tp:taxon-name-part> <tp:taxon-name-part taxon-name-part-type="species" reg="seleuyensis">seleuyensis</tp:taxon-name-part></tp:taxon-name></italic> Wang &amp; Ren, 2011 (▲); <italic><tp:taxon-name><tp:taxon-name-part taxon-name-part-type="genus" reg="Chilocorellus">C.</tp:taxon-name-part> <tp:taxon-name-part taxon-name-part-type="species" reg="uncinacanthus">uncinacanthus</tp:taxon-name-part></tp:taxon-name></italic> Zhang et Wang, sp. nov. (▲); <italic><tp:taxon-name><tp:taxon-name-part taxon-name-part-type="genus" reg="Chilocorellus">C.</tp:taxon-name-part> <tp:taxon-name-part taxon-name-part-type="species" reg="denspinulifer">denspinulifer</tp:taxon-name-part></tp:taxon-name></italic> Zhang et Wang, sp. nov. (●); <italic><tp:taxon-name><tp:taxon-name-part taxon-name-part-type="genus" reg="Chilocorellus">C.</tp:taxon-name-part> <tp:taxon-name-part taxon-name-part-type="species" reg="fistulachaetodontus">fistulachaetodontus</tp:taxon-name-part></tp:taxon-name></italic> Zhang et Wang, sp. nov. (■).</p></caption><graphic xmlns:xlink="http://www.w3.org/1999/xlink" xlink:href="zookeys-937-115-g004.jpg" position="float" orientation="portrait" xlink:type="simple" id="oo_416385.jpg"><uri content-type="original_file" xlink:type="simple">https://binary.pensoft.net/fig/416385</uri></graphic></fig></tp:treatment-sec></tp:taxon-treatment>
