# Supplementary material for: Three new species of the genus Chilocorellus Miyatake (Coleoptera, Coccinellidae, Sticholotidini) from the Philippines
Source: Zookeys. 2020 Jun 1;937:115–27. doi: 10.3897/zookeys.937.50139 (PMC7285854; doi:10.3897/zookeys.937.50139)
Supplement: XML Treatment for Chilocorellus denspinulifer [file zookeys.937.50139-treatment3.xml]

<!DOCTYPE tp:taxon-treatment
  PUBLIC "-//TaxonX//DTD Taxonomic Treatment Publishing DTD v0 20100105//EN" "tax-treatment-NSO.dtd">
<tp:taxon-treatment xmlns:tp="http://www.plazi.org/taxpub"><tp:treatment-meta><kwd-group><label>Taxon classification</label><kwd><named-content xmlns:xlink="http://www.w3.org/1999/xlink" content-type="kingdom">Animalia</named-content></kwd><kwd><named-content xmlns:xlink="http://www.w3.org/1999/xlink" content-type="order">Coleoptera</named-content></kwd><kwd><named-content xmlns:xlink="http://www.w3.org/1999/xlink" content-type="family">Coccinellidae</named-content></kwd></kwd-group><mixed-citation publication-type="journal"><person-group><name><surname>Zhang</surname><given-names>Xiaoning</given-names></name><name><surname>Liang</surname><given-names>Xinyue</given-names></name><name><surname>Chen</surname><given-names>Xiaosheng</given-names></name><name><surname>Wang</surname><given-names>Xingmin</given-names></name></person-group><article-title>Three new species of the genus <italic><tp:taxon-name><tp:taxon-name-part taxon-name-part-type="genus" reg="Chilocorellus">Chilocorellus</tp:taxon-name-part></tp:taxon-name></italic> Miyatake (<tp:taxon-name><tp:taxon-name-part taxon-name-part-type="order">Coleoptera</tp:taxon-name-part></tp:taxon-name>, <tp:taxon-name><tp:taxon-name-part taxon-name-part-type="family">Coccinellidae</tp:taxon-name-part></tp:taxon-name>, <tp:taxon-name><tp:taxon-name-part taxon-name-part-type="tribe">Sticholotidini</tp:taxon-name-part></tp:taxon-name>) from the Philippines</article-title><source>Zookeys</source><day>01</day><month>6</month><year>2020</year><volume>937</volume><fpage>115</fpage><lpage>127</lpage><pub-id pub-id-type="doi">10.3897/zookeys.937.50139</pub-id></mixed-citation></tp:treatment-meta><tp:nomenclature><tp:taxon-name><object-id xmlns:xlink="http://www.w3.org/1999/xlink" content-type="arpha" xlink:type="simple">19468C72-39D1-5B95-B717-E01AB818E917</object-id>
            <tp:taxon-name-part taxon-name-part-type="genus" reg="Chilocorellus">Chilocorellus</tp:taxon-name-part>
            <tp:taxon-name-part taxon-name-part-type="species" reg="denspinulifer">denspinulifer</tp:taxon-name-part>
            <object-id xmlns:xlink="http://www.w3.org/1999/xlink" content-type="zoobank" xlink:type="simple">http://zoobank.org/8505FE62-5070-44FE-BA1A-1CD6EFE1E8B8</object-id>
          </tp:taxon-name><tp:taxon-authority>Zhang &amp; Wang</tp:taxon-authority><tp:taxon-status xmlns:xlink="http://www.w3.org/1999/xlink" xlink:type="simple">sp. nov.</tp:taxon-status><xref ref-type="fig" rid="F2">Figures 2</xref><xref ref-type="fig" rid="F4">, 4</xref></tp:nomenclature><tp:treatment-sec sec-type="Holotype" id="SECID0EQPAE"><title>Holotype.</title><p>Philippines: 1 male, Puerto Princesa, Palawan Is, sea level, secondary growth forest, IV 47.</p></tp:treatment-sec><tp:treatment-sec sec-type="Paratype" id="SECID0EVPAE"><title>Paratype.</title><p>1 female, Philippines, Puerto Princesa, Palawan Baker.</p></tp:treatment-sec><tp:treatment-sec sec-type="diagnosis" id="SECID0E1PAE"><title>Diagnosis.</title><p>This species is similar to <italic><tp:taxon-name><tp:taxon-name-part taxon-name-part-type="genus" reg="Chilocorellus">C.</tp:taxon-name-part> <tp:taxon-name-part taxon-name-part-type="species" reg="﻿uncinacanthus">uncinacanthus</tp:taxon-name-part></tp:taxon-name></italic>﻿, <italic><tp:taxon-name><tp:taxon-name-part taxon-name-part-type="genus" reg="Chilocorellus">C.</tp:taxon-name-part> <tp:taxon-name-part taxon-name-part-type="species" reg="protuberans">protuberans</tp:taxon-name-part></tp:taxon-name></italic>﻿, <italic><tp:taxon-name><tp:taxon-name-part taxon-name-part-type="genus" reg="Chilocorellus">C.</tp:taxon-name-part> <tp:taxon-name-part taxon-name-part-type="species" reg="﻿tenuous">﻿tenuous</tp:taxon-name-part></tp:taxon-name></italic>, and <italic><tp:taxon-name><tp:taxon-name-part taxon-name-part-type="genus" reg="Chilocorellus">C.</tp:taxon-name-part> <tp:taxon-name-part taxon-name-part-type="species" reg="﻿seleuyensis">﻿seleuyensis</tp:taxon-name-part></tp:taxon-name></italic>﻿ by the strongly convex, yellow elytra having no spots. But unlike these species, its body is small, the anterior and apex of the penis is tubular with irregular dense tiny teeth. In <italic><tp:taxon-name><tp:taxon-name-part taxon-name-part-type="genus" reg="Chilocorellus">C.</tp:taxon-name-part> <tp:taxon-name-part taxon-name-part-type="species" reg="uncinacanthus">uncinacanthus</tp:taxon-name-part></tp:taxon-name></italic>, the apex of the penis is hatchet-shaped and bears large teeth; in <italic><tp:taxon-name><tp:taxon-name-part taxon-name-part-type="genus" reg="Chilocorellus">C.</tp:taxon-name-part> <tp:taxon-name-part taxon-name-part-type="species" reg="protuberans">protuberans</tp:taxon-name-part></tp:taxon-name></italic>, the apex of the penis is curved and membranous, with many small teeth; in <italic><tp:taxon-name><tp:taxon-name-part taxon-name-part-type="genus" reg="Chilocorellus">C.</tp:taxon-name-part> <tp:taxon-name-part taxon-name-part-type="species" reg="﻿tenuous">﻿tenuous</tp:taxon-name-part></tp:taxon-name></italic>, the apex of the penis is straight and membranous, with many asymmetrical large teeth.</p></tp:treatment-sec><tp:treatment-sec sec-type="description" id="SECID0ENSAE"><title>Description.</title><p><abbrev xmlns:xlink="http://www.w3.org/1999/xlink" xlink:title="total length" id="ABBRID0ETSAE" xlink:type="simple">TL</abbrev>: 2.33–2.40 mm, TW: 2.26–2.28 mm, <abbrev xmlns:xlink="http://www.w3.org/1999/xlink" xlink:title="height" id="ABBRID0EXSAE" xlink:type="simple">TH</abbrev>: 1.11–1.21 mm, <abbrev xmlns:xlink="http://www.w3.org/1999/xlink" xlink:title="total length" id="ABBRID0E2SAE" xlink:type="simple">TL</abbrev>/TW: 1.03–1.05; <abbrev xmlns:xlink="http://www.w3.org/1999/xlink" xlink:title="pronotal length" id="ABBRID0E6SAE" xlink:type="simple">PL</abbrev>/<abbrev xmlns:xlink="http://www.w3.org/1999/xlink" xlink:title="pronotal width" id="ABBRID0EDTAE" xlink:type="simple">PW</abbrev>: 0.37–0.47; <abbrev xmlns:xlink="http://www.w3.org/1999/xlink" xlink:title="elytral length" id="ABBRID0EHTAE" xlink:type="simple">EL</abbrev>/EW: 0.94–0.97 <abbrev xmlns:xlink="http://www.w3.org/1999/xlink" xlink:title="head width" id="ABBRID0ELTAE" xlink:type="simple">HW</abbrev>/<abbrev xmlns:xlink="http://www.w3.org/1999/xlink" xlink:title="pronotal width" id="ABBRID0EPTAE" xlink:type="simple">PW</abbrev>: 0.53–0.55; <abbrev xmlns:xlink="http://www.w3.org/1999/xlink" xlink:title="pronotal width" id="ABBRID0ETTAE" xlink:type="simple">PW</abbrev>/TW: 0.58–0.59; <abbrev xmlns:xlink="http://www.w3.org/1999/xlink" xlink:title="head width" id="ABBRID0EXTAE" xlink:type="simple">HW</abbrev>/TW: 0.31–0.32; <abbrev xmlns:xlink="http://www.w3.org/1999/xlink" xlink:title="eyes width" id="ABBRID0E2TAE" xlink:type="simple">Eye W</abbrev>/<abbrev xmlns:xlink="http://www.w3.org/1999/xlink" xlink:title="head width" id="ABBRID0E6TAE" xlink:type="simple">HW</abbrev>: 0.33–0.41.</p><p>Head yellow, with eyes silver-gray. Pronotum, scutellar shield, and elytra uniformly yellow, with tiny dense punctures. Underside yellow; prosternum, mesoventrite, metaventrite, and legs yellowish brown.</p><p>Body rounded, strongly convex (Fig. <xref ref-type="fig" rid="F2">2b, c</xref>). Head small, 0.32 times elytral width (<abbrev xmlns:xlink="http://www.w3.org/1999/xlink" xlink:title="head width" id="ABBRID0EKUAE" xlink:type="simple">HW</abbrev>/TW = 1:3.2), with sparse pubescence. Eyes oval, widest interocular distance 0.37 times head width (eye W/<abbrev xmlns:xlink="http://www.w3.org/1999/xlink" xlink:title="head width" id="ABBRID0EOUAE" xlink:type="simple">HW</abbrev> = 1:2.7). Frons broad, punctures uniform and dense (Fig. <xref ref-type="fig" rid="F2">2c, d</xref>).</p><p>Pronotum 0.59 times elytral width (<abbrev xmlns:xlink="http://www.w3.org/1999/xlink" xlink:title="pronotal width" id="ABBRID0EYUAE" xlink:type="simple">PW</abbrev>/TW = 1:1.7), moderately transverse, punctures uniform (Fig. <xref ref-type="fig" rid="F2">2a, c</xref>). Elytra with humeral angles, punctures uniform and dense (Fig. <xref ref-type="fig" rid="F2">2a–c</xref>). Male genitalia (Fig. <xref ref-type="fig" rid="F2">2t–w</xref>): penis guide wide at base in lateral view and uniformly narrowing to pointed apex; parameres obviously longer than penis guide, uniformly slender with densely distributed long setae apically (Fig. <xref ref-type="fig" rid="F2">2t, u</xref>); penis tubular, extremely long, curved; flabellate part of penis capsule broad, anterior and apex of penis with irregular tiny dense teeth, and apex of penis nest-shaped (Fig. <xref ref-type="fig" rid="F2">2v, w</xref>).</p></tp:treatment-sec><tp:treatment-sec sec-type="distribution" id="SECID0EQVAE"><title>Distribution.</title><p>Philippines (Puerto Princesa).</p></tp:treatment-sec><tp:treatment-sec sec-type="etymology" id="SECID0EVVAE"><title>Etymology.</title><p>The name <italic>denspinulifer</italic> is composed of the Latin word <italic>dens</italic>, meaning dense, and <italic>spinulifer</italic>, which refers to the part of the penis with spinulose appendage.</p><fig id="F2" position="float" orientation="portrait"><object-id xmlns:xlink="http://www.w3.org/1999/xlink" content-type="doi" xlink:type="simple">10.3897/zookeys.937.50139.figure2</object-id><object-id xmlns:xlink="http://www.w3.org/1999/xlink" content-type="arpha" xlink:type="simple">82DD065E-F410-5B05-A903-523FBAE3DBB5</object-id><label>Figure 2.</label><caption><p><italic><tp:taxon-name><tp:taxon-name-part taxon-name-part-type="genus" reg="Chilocorellus">Chilocorellus</tp:taxon-name-part> <tp:taxon-name-part taxon-name-part-type="species" reg="denspinulifer">denspinulifer</tp:taxon-name-part></tp:taxon-name></italic> sp. nov. <bold>a</bold> dorsal habitus <bold>b</bold> lateral habitus <bold>c</bold> frontal habitus <bold>d</bold> head, ventral <bold>f</bold> antenna <bold>g</bold> labrum <bold>h</bold> left mandible <bold>i</bold> right mandible <bold>j</bold> maxilla <bold>k</bold> labium <bold>l</bold> prothorax, ventral <bold>m</bold> mesoventrite and metaventrite <bold>n</bold> metendosternite <bold>o</bold> front leg <bold>p</bold> mid leg <bold>q</bold> hind leg <bold>r</bold> male abdomen <bold>s</bold> female abdomen <bold>t</bold> tegmen, ventral view <bold>u</bold> tegmen, lateral view <bold>v</bold> penis, lateral <bold>w</bold> apex of penis <bold>x</bold> female genitalia (ovipositor). Scale bars: 0.5 mm (<bold>a–c, m, r–s, v)</bold>; 0.2 mm (<bold>d, l, n–q, t–u; f</bold>), 0.1 mm (<bold>h–k, x</bold>); 0.05 mm (<bold>g, w</bold>).</p></caption><graphic xmlns:xlink="http://www.w3.org/1999/xlink" xlink:href="zookeys-937-115-g002.jpg" position="float" orientation="portrait" xlink:type="simple" id="oo_416383.jpg"><uri content-type="original_file" xlink:type="simple">https://binary.pensoft.net/fig/416383</uri></graphic></fig></tp:treatment-sec><tp:treatment-sec><!--Section generated to contain objects referenced in tp:taxon-treatment.--><fig id="F4" position="float" orientation="portrait"><object-id xmlns:xlink="http://www.w3.org/1999/xlink" content-type="doi" xlink:type="simple">10.3897/zookeys.937.50139.figure4</object-id><object-id xmlns:xlink="http://www.w3.org/1999/xlink" content-type="arpha" xlink:type="simple">A788C850-DB1E-5281-B27F-5A7E42E82913</object-id><label>Figure 4.</label><caption><p>Distribution map. <italic><tp:taxon-name><tp:taxon-name-part taxon-name-part-type="genus" reg="Chilocorellus">C.</tp:taxon-name-part> <tp:taxon-name-part taxon-name-part-type="species" reg="luzonicus">luzonicus</tp:taxon-name-part></tp:taxon-name></italic> Miyatake, 1994 (♦); <italic><tp:taxon-name><tp:taxon-name-part taxon-name-part-type="genus" reg="Chilocorellus">C.</tp:taxon-name-part> <tp:taxon-name-part taxon-name-part-type="species" reg="quadrimaculatus">quadrimaculatus</tp:taxon-name-part></tp:taxon-name></italic> Wang &amp; Ren, 2010 (★); <italic><tp:taxon-name><tp:taxon-name-part taxon-name-part-type="genus" reg="Chilocorellus">C.</tp:taxon-name-part> <tp:taxon-name-part taxon-name-part-type="species" reg="protuberans">protuberans</tp:taxon-name-part></tp:taxon-name></italic> Wang &amp; Ren, 2010 (●); <italic><tp:taxon-name><tp:taxon-name-part taxon-name-part-type="genus" reg="Chilocorellus">C.</tp:taxon-name-part> <tp:taxon-name-part taxon-name-part-type="species" reg="tenuous">tenuous</tp:taxon-name-part></tp:taxon-name></italic> Wang &amp; Ren, 2010 (■); <italic><tp:taxon-name><tp:taxon-name-part taxon-name-part-type="genus" reg="Chilocorellus">C.</tp:taxon-name-part> <tp:taxon-name-part taxon-name-part-type="species" reg="seleuyensis">seleuyensis</tp:taxon-name-part></tp:taxon-name></italic> Wang &amp; Ren, 2011 (▲); <italic><tp:taxon-name><tp:taxon-name-part taxon-name-part-type="genus" reg="Chilocorellus">C.</tp:taxon-name-part> <tp:taxon-name-part taxon-name-part-type="species" reg="uncinacanthus">uncinacanthus</tp:taxon-name-part></tp:taxon-name></italic> Zhang et Wang, sp. nov. (▲); <italic><tp:taxon-name><tp:taxon-name-part taxon-name-part-type="genus" reg="Chilocorellus">C.</tp:taxon-name-part> <tp:taxon-name-part taxon-name-part-type="species" reg="denspinulifer">denspinulifer</tp:taxon-name-part></tp:taxon-name></italic> Zhang et Wang, sp. nov. (●); <italic><tp:taxon-name><tp:taxon-name-part taxon-name-part-type="genus" reg="Chilocorellus">C.</tp:taxon-name-part> <tp:taxon-name-part taxon-name-part-type="species" reg="fistulachaetodontus">fistulachaetodontus</tp:taxon-name-part></tp:taxon-name></italic> Zhang et Wang, sp. nov. (■).</p></caption><graphic xmlns:xlink="http://www.w3.org/1999/xlink" xlink:href="zookeys-937-115-g004.jpg" position="float" orientation="portrait" xlink:type="simple" id="oo_416385.jpg"><uri content-type="original_file" xlink:type="simple">https://binary.pensoft.net/fig/416385</uri></graphic></fig></tp:treatment-sec></tp:taxon-treatment>
