# Supplementary material for: Three new species of the genus Chilocorellus Miyatake (Coleoptera, Coccinellidae, Sticholotidini) from the Philippines
Source: Zookeys. 2020 Jun 1;937:115–27. doi: 10.3897/zookeys.937.50139 (PMC7285854; doi:10.3897/zookeys.937.50139)
Supplement: XML Treatment for Chilocorellus fistulachaetodontus [file zookeys.937.50139-treatment4.xml]

<!DOCTYPE tp:taxon-treatment
  PUBLIC "-//TaxonX//DTD Taxonomic Treatment Publishing DTD v0 20100105//EN" "tax-treatment-NSO.dtd">
<tp:taxon-treatment xmlns:tp="http://www.plazi.org/taxpub"><tp:treatment-meta><kwd-group><label>Taxon classification</label><kwd><named-content xmlns:xlink="http://www.w3.org/1999/xlink" content-type="kingdom">Animalia</named-content></kwd><kwd><named-content xmlns:xlink="http://www.w3.org/1999/xlink" content-type="order">Coleoptera</named-content></kwd><kwd><named-content xmlns:xlink="http://www.w3.org/1999/xlink" content-type="family">Coccinellidae</named-content></kwd></kwd-group><mixed-citation publication-type="journal"><person-group><name><surname>Zhang</surname><given-names>Xiaoning</given-names></name><name><surname>Liang</surname><given-names>Xinyue</given-names></name><name><surname>Chen</surname><given-names>Xiaosheng</given-names></name><name><surname>Wang</surname><given-names>Xingmin</given-names></name></person-group><article-title>Three new species of the genus <italic><tp:taxon-name><tp:taxon-name-part taxon-name-part-type="genus" reg="Chilocorellus">Chilocorellus</tp:taxon-name-part></tp:taxon-name></italic> Miyatake (<tp:taxon-name><tp:taxon-name-part taxon-name-part-type="order">Coleoptera</tp:taxon-name-part></tp:taxon-name>, <tp:taxon-name><tp:taxon-name-part taxon-name-part-type="family">Coccinellidae</tp:taxon-name-part></tp:taxon-name>, <tp:taxon-name><tp:taxon-name-part taxon-name-part-type="tribe">Sticholotidini</tp:taxon-name-part></tp:taxon-name>) from the Philippines</article-title><source>Zookeys</source><day>01</day><month>6</month><year>2020</year><volume>937</volume><fpage>115</fpage><lpage>127</lpage><pub-id pub-id-type="doi">10.3897/zookeys.937.50139</pub-id></mixed-citation></tp:treatment-meta><tp:nomenclature><tp:taxon-name><object-id xmlns:xlink="http://www.w3.org/1999/xlink" content-type="arpha" xlink:type="simple">0CF9D675-FA45-5CC6-8E95-7A44947FEA00</object-id>
            <tp:taxon-name-part taxon-name-part-type="genus" reg="Chilocorellus">Chilocorellus</tp:taxon-name-part>
            <tp:taxon-name-part taxon-name-part-type="species" reg="fistulachaetodontus">fistulachaetodontus</tp:taxon-name-part>
            <object-id xmlns:xlink="http://www.w3.org/1999/xlink" content-type="zoobank" xlink:type="simple">http://zoobank.org/F57C9A4F-0185-4140-8717-2C13CCAF6163</object-id>
          </tp:taxon-name><tp:taxon-authority>Zhang &amp; Wang</tp:taxon-authority><tp:taxon-status xmlns:xlink="http://www.w3.org/1999/xlink" xlink:type="simple">sp. nov.</tp:taxon-status><xref ref-type="fig" rid="F3">Figures 3</xref><xref ref-type="fig" rid="F4">, 4</xref></tp:nomenclature><tp:treatment-sec sec-type="Holotype" id="SECID0EA1AE"><title>Holotype.</title><p>Philippines: 1 male, Mt Makiling, Luzon, Baker.</p></tp:treatment-sec><tp:treatment-sec sec-type="Paratypes" id="SECID0EF1AE"><title>Paratypes.</title><p>1 female, Mt Maklling, Luzon, Baker; 1female, Mt Banahaw, Philippines, Luzon, Baker; 1 female, Philippines, Luzon: Lagunas Mt Banahaw nr acool ca. 1 km from Kinabuhayan, 500 m, degraded rain forest, 28 Nov. 1998.</p></tp:treatment-sec><tp:treatment-sec sec-type="diagnosis" id="SECID0EK1AE"><title>Diagnosis.</title><p>This species can be distinguished from the other species of the <italic><tp:taxon-name><tp:taxon-name-part taxon-name-part-type="genus" reg="Chilocorellus">Chilocorellus</tp:taxon-name-part></tp:taxon-name></italic> by following characters: body is small; elytra are black with just yellow margin; apex of penis guide with a membranous triangular prominence; penis long, anterior part and apex of penis with teeth, and apex of penis simple.</p></tp:treatment-sec><tp:treatment-sec sec-type="description" id="SECID0EX1AE"><title>Description.</title><p><abbrev xmlns:xlink="http://www.w3.org/1999/xlink" xlink:title="total length" id="ABBRID0E41AE" xlink:type="simple">TL</abbrev>: 2.20–2.37 mm, TW: 1.98–2.14 mm, <abbrev xmlns:xlink="http://www.w3.org/1999/xlink" xlink:title="height" id="ABBRID0EB2AE" xlink:type="simple">TH</abbrev>: 1.19–1.21 mm, <abbrev xmlns:xlink="http://www.w3.org/1999/xlink" xlink:title="total length" id="ABBRID0EF2AE" xlink:type="simple">TL</abbrev>/TW: 1.10–1.11; <abbrev xmlns:xlink="http://www.w3.org/1999/xlink" xlink:title="pronotal length" id="ABBRID0EJ2AE" xlink:type="simple">PL</abbrev>/<abbrev xmlns:xlink="http://www.w3.org/1999/xlink" xlink:title="pronotal width" id="ABBRID0EN2AE" xlink:type="simple">PW</abbrev>: 0.37–0.44; <abbrev xmlns:xlink="http://www.w3.org/1999/xlink" xlink:title="elytral length" id="ABBRID0ER2AE" xlink:type="simple">EL</abbrev>/EW: 1.01–1.02; <abbrev xmlns:xlink="http://www.w3.org/1999/xlink" xlink:title="head width" id="ABBRID0EV2AE" xlink:type="simple">HW</abbrev>/<abbrev xmlns:xlink="http://www.w3.org/1999/xlink" xlink:title="pronotal width" id="ABBRID0EZ2AE" xlink:type="simple">PW</abbrev>: 0.50–0.56; <abbrev xmlns:xlink="http://www.w3.org/1999/xlink" xlink:title="pronotal width" id="ABBRID0E42AE" xlink:type="simple">PW</abbrev>/TW: 0.61–0.65; <abbrev xmlns:xlink="http://www.w3.org/1999/xlink" xlink:title="head width" id="ABBRID0EB3AE" xlink:type="simple">HW</abbrev>/TW: 0.32–0.34; <abbrev xmlns:xlink="http://www.w3.org/1999/xlink" xlink:title="eyes width" id="ABBRID0EF3AE" xlink:type="simple">Eye W</abbrev>/<abbrev xmlns:xlink="http://www.w3.org/1999/xlink" xlink:title="head width" id="ABBRID0EJ3AE" xlink:type="simple">HW</abbrev>: 0.55–0.56.</p><p>Head yellow, eyes black. Pronotum, scutellar shield, and elytral epipleuron yellow. Elytra black with yellow margin. Underside yellow; prosternum, mesoventrite, metaventrite, and legs dark brown.</p><p>Body approximately rounded, strongly convex (Fig. <xref ref-type="fig" rid="F3">3a–c</xref>). Head small, 0.33 times elytral width (<abbrev xmlns:xlink="http://www.w3.org/1999/xlink" xlink:title="head width" id="ABBRID0EU3AE" xlink:type="simple">HW</abbrev>/TW = 1:3.0), with sparse pubescence. Eyes oval, widest interocular distance 0.56 times head width (eye W/<abbrev xmlns:xlink="http://www.w3.org/1999/xlink" xlink:title="head width" id="ABBRID0EY3AE" xlink:type="simple">HW</abbrev> = 1:1.8). Frons broad, punctures uniform and dense (Fig. <xref ref-type="fig" rid="F3">3c, d</xref>).</p><p>Pronotum 0.63 times of elytral width (<abbrev xmlns:xlink="http://www.w3.org/1999/xlink" xlink:title="pronotal width" id="ABBRID0EC4AE" xlink:type="simple">PW</abbrev>/TW = 1:1.6), moderately transverse, punctures uniform (Fig. <xref ref-type="fig" rid="F3">3a, c</xref>). Elytra with black humeral angles, punctures uniform and dense (Fig. <xref ref-type="fig" rid="F3">3a–c</xref>). Male genitalia (Fig. <xref ref-type="fig" rid="F3">3t–w</xref>): penis guide wide, uniformly narrowing to pointed apex, apex of penis guide with a membranous triangular prominence. Parameres extremely slender, longer than penis guide, uniformly slender with densely distributed long setae apically (Fig. <xref ref-type="fig" rid="F3">3t, u</xref>). Penis tubular, long, curved; flabellate part of penis capsule broad, anterior part and apex of penis with dense small teeth, and apex of penis simple (Fig. <xref ref-type="fig" rid="F3">3v, w</xref>).</p></tp:treatment-sec><tp:treatment-sec sec-type="distribution" id="SECID0E14AE"><title>Distribution.</title><p>Philippines (Luzon).</p></tp:treatment-sec><tp:treatment-sec sec-type="etymology" id="SECID0E64AE"><title>Etymology.</title><p>The name <italic>fistulachaetodontus</italic> is composed of the word <italic>fistula</italic>, which refers to the penis shape, and <italic>chaetodontus</italic>, which refers to the anterior part and apex of penis with irregular short, dense teeth.</p><fig id="F3" position="float" orientation="portrait"><object-id xmlns:xlink="http://www.w3.org/1999/xlink" content-type="doi" xlink:type="simple">10.3897/zookeys.937.50139.figure3</object-id><object-id xmlns:xlink="http://www.w3.org/1999/xlink" content-type="arpha" xlink:type="simple">E95E67AD-D073-52A7-968A-96EF720BE814</object-id><label>Figure 3.</label><caption><p><italic><tp:taxon-name><tp:taxon-name-part taxon-name-part-type="genus" reg="Chilocorellus">Chilocorellus</tp:taxon-name-part> <tp:taxon-name-part taxon-name-part-type="species" reg="fistulachaetodontus">fistulachaetodontus</tp:taxon-name-part></tp:taxon-name></italic> sp. nov. <bold>a</bold> dorsal habitus <bold>b</bold> lateral habitus <bold>c</bold> frontal habitus <bold>d</bold> head, ventral <bold>e</bold> head, ventral <bold>f</bold> antenna <bold>g</bold> labrum <bold>h</bold> left mandible <bold>i</bold> right mandible <bold>j</bold> maxilla <bold>k</bold> labium <bold>l</bold> prothorax, ventral <bold>m</bold> mesoventrite and metaventrite <bold>n</bold> metendosternite <bold>o</bold> front leg <bold>p</bold> mid leg <bold>q</bold> hind leg <bold>r</bold> male abdomen <bold>s</bold> female abdomen <bold>t</bold> tegmen, ventral view <bold>u</bold> tegmen, lateral view <bold>v</bold> penis, lateral <bold>w</bold> apex of penis <bold>x</bold> female genitalia (ovipositor). Scale bars: 0.5 mm (<bold>a–c, m, r–s</bold>); 0.2 mm (<bold>d–e, l, n–q, t–v</bold>); 0.1 mm (<bold>f, j–k, x</bold>); 0.05 mm (<bold>g, h–i, w</bold>).</p></caption><graphic xmlns:xlink="http://www.w3.org/1999/xlink" xlink:href="zookeys-937-115-g003.jpg" position="float" orientation="portrait" xlink:type="simple" id="oo_416384.jpg"><uri content-type="original_file" xlink:type="simple">https://binary.pensoft.net/fig/416384</uri></graphic></fig><fig id="F4" position="float" orientation="portrait"><object-id xmlns:xlink="http://www.w3.org/1999/xlink" content-type="doi" xlink:type="simple">10.3897/zookeys.937.50139.figure4</object-id><object-id xmlns:xlink="http://www.w3.org/1999/xlink" content-type="arpha" xlink:type="simple">A788C850-DB1E-5281-B27F-5A7E42E82913</object-id><label>Figure 4.</label><caption><p>Distribution map. <italic><tp:taxon-name><tp:taxon-name-part taxon-name-part-type="genus" reg="Chilocorellus">C.</tp:taxon-name-part> <tp:taxon-name-part taxon-name-part-type="species" reg="luzonicus">luzonicus</tp:taxon-name-part></tp:taxon-name></italic> Miyatake, 1994 (♦); <italic><tp:taxon-name><tp:taxon-name-part taxon-name-part-type="genus" reg="Chilocorellus">C.</tp:taxon-name-part> <tp:taxon-name-part taxon-name-part-type="species" reg="quadrimaculatus">quadrimaculatus</tp:taxon-name-part></tp:taxon-name></italic> Wang &amp; Ren, 2010 (★); <italic><tp:taxon-name><tp:taxon-name-part taxon-name-part-type="genus" reg="Chilocorellus">C.</tp:taxon-name-part> <tp:taxon-name-part taxon-name-part-type="species" reg="protuberans">protuberans</tp:taxon-name-part></tp:taxon-name></italic> Wang &amp; Ren, 2010 (●); <italic><tp:taxon-name><tp:taxon-name-part taxon-name-part-type="genus" reg="Chilocorellus">C.</tp:taxon-name-part> <tp:taxon-name-part taxon-name-part-type="species" reg="tenuous">tenuous</tp:taxon-name-part></tp:taxon-name></italic> Wang &amp; Ren, 2010 (■); <italic><tp:taxon-name><tp:taxon-name-part taxon-name-part-type="genus" reg="Chilocorellus">C.</tp:taxon-name-part> <tp:taxon-name-part taxon-name-part-type="species" reg="seleuyensis">seleuyensis</tp:taxon-name-part></tp:taxon-name></italic> Wang &amp; Ren, 2011 (▲); <italic><tp:taxon-name><tp:taxon-name-part taxon-name-part-type="genus" reg="Chilocorellus">C.</tp:taxon-name-part> <tp:taxon-name-part taxon-name-part-type="species" reg="uncinacanthus">uncinacanthus</tp:taxon-name-part></tp:taxon-name></italic> Zhang et Wang, sp. nov. (▲); <italic><tp:taxon-name><tp:taxon-name-part taxon-name-part-type="genus" reg="Chilocorellus">C.</tp:taxon-name-part> <tp:taxon-name-part taxon-name-part-type="species" reg="denspinulifer">denspinulifer</tp:taxon-name-part></tp:taxon-name></italic> Zhang et Wang, sp. nov. (●); <italic><tp:taxon-name><tp:taxon-name-part taxon-name-part-type="genus" reg="Chilocorellus">C.</tp:taxon-name-part> <tp:taxon-name-part taxon-name-part-type="species" reg="fistulachaetodontus">fistulachaetodontus</tp:taxon-name-part></tp:taxon-name></italic> Zhang et Wang, sp. nov. (■).</p></caption><graphic xmlns:xlink="http://www.w3.org/1999/xlink" xlink:href="zookeys-937-115-g004.jpg" position="float" orientation="portrait" xlink:type="simple" id="oo_416385.jpg"><uri content-type="original_file" xlink:type="simple">https://binary.pensoft.net/fig/416385</uri></graphic></fig></tp:treatment-sec></tp:taxon-treatment>
